# Supplementary material for: Density Functional Theory Analysis of the Copolymerization of Cyclopropenone with Ethylene Using a Palladium Catalyst
Source: Polymers (Basel). 2022 Dec 2;14(23):5273. doi: 10.3390/polym14235273 (PMC9739415; doi:10.3390/polym14235273)
Supplement: Supplementary file 1 [file polymers-14-05273-s001.zip]

Archive with 1 entries (1 files):
- polymers-2062249-SI.pdf
